# Supplementary material for: Adherence to clinical practice guidelines amongst adolescents with buccal fixed orthodontic appliances in northeast Netherlands: a cross-sectional study
Source: Eur J Orthod. 2025 Jun 15;47(4):cjaf041. doi: 10.1093/ejo/cjaf041 (PMC12167228; doi:10.1093/ejo/cjaf041)
Supplement: cjaf041_suppl_Supplementary_Files_2 [file cjaf041_suppl_supplementary_files_2.xlsx]

## Sheet: Blad1
Province	City	Number of initiated Surveys	Visit Date
Drenthe	Emmen	54	2023-02-20
Drenthe	Emmen II	55	2023-02-23
Groningen	Groningen	44	2023-02-21
Groningen	Groningen	51	2023-03-14
Groningen	Groningen	22	2023-03-21
Groningen	Groningen	27	2023-04-03
Groningen	Groningen	19	2023-04-11
Frysland	Heerenveen	25	2023-02-22
Frysland	Heerenveen	28	2023-02-08
Frysland	Leeuwarden	45	2023-02-28
Overijssel	Hardenberg	15	2023-02-28
Drenthe	Meppel	16	2023-02-24
Overijssel	Zwolle I	25	2023-02-09
Overijssel	Zwolle II	8	2023-03-01
Overijssel	Zwolle II	21	2023-02-13
Overijssel	Zwolle III	30	2023-02-16
